# Supplementary material for: Functional Conversion of Acetyl-Coenzyme a Synthase to a Nickel Superoxide Dismutase via Rational Design of Coordination Microenvironment for the Nid-Site
Source: Int J Mol Sci. 2022 Feb 28;23(5):2652. doi: 10.3390/ijms23052652 (PMC8910529; doi:10.3390/ijms23052652)
Supplement: Supplementary file 1 [file ijms-23-02652-s001.zip]

Archive with 1 entries (1 files):
- ijms-1582997-supplementary.pdf
